# Supplementary material for: SurGen: 1020 H&E-stained whole-slide images with survival and genetic markers
Source: Gigascience. 2025 Oct 8;14:giaf086. doi: 10.1093/gigascience/giaf086 (PMC12569769; doi:10.1093/gigascience/giaf086)
Supplement: giaf086_Supplemental_Files [file giaf086_supplemental_files.zip]

Archive with 2 entries (2 files):
- Supplementary file.pdf
- supplementary-code.tex
